# Supplementary material for: New Insights into the Metabolism of Methyltestosterone and Metandienone: Detection of Novel A-Ring Reduced Metabolites
Source: Molecules. 2021 Mar 3;26(5):1354. doi: 10.3390/molecules26051354 (PMC7961831; doi:10.3390/molecules26051354)
Supplement: Supplementary file 1 [file molecules-26-01354-s001.zip]

Archive with 5 entries (4 files):
- molecules-1132802-final-SM/
- molecules-1132802-final-SM/210202_Molecules_20OHTHMT_Supplement 1.pdf
- molecules-1132802-final-SM/210202_Molecules_20OHTHMT_Supplement2.pdf
- molecules-1132802-final-SM/210202_Molecules_20OHTHMT_Supplement3.pdf
- molecules-1132802-final-SM/210202_Molecules_20OHTHMT_Supplement4.pdf
